# Supplementary material for: Immunotherapy and Advanced Vulvar Cancer: A Systematic Review and Meta-Analysis of Survival and Safety Outcomes
Source: Cancers (Basel). 2025 Jul 19;17(14):2392. doi: 10.3390/cancers17142392 (PMC12294087; doi:10.3390/cancers17142392)
Supplement: Supplementary file 1 [file cancers-17-02392-s001.zip]

Archive with 7 entries (7 files):
- Figure S1.png
- Figure S2.png
- Figure S3.png
- Supplementary Material S1.pdf
- Table S1.pdf
- Table S2.pdf
- Table S3.pdf
